# Supplementary material for: Hodgkin Lymphoma Cell Lines and Tissues Express mGluR5: A Potential Link to Ophelia Syndrome and Paraneoplastic Neurological Disease
Source: Cells. 2023 Feb 13;12(4):606. doi: 10.3390/cells12040606 (PMC9953995; doi:10.3390/cells12040606)
Supplement: Supplementary file 1 [file cells-12-00606-s001.zip]

Archive with 1 entries (1 files):
- cells-2146769-supplementary.pdf
